# Supplementary material for: The Relationship Between Serum Neurosteroids and Oxytocin Levels and Craving, Aggression and Emotion Regulation in Patients with Methamphetamine Use Disorder
Source: Med Sci (Basel). 2026 Mar 27;14(2):169. doi: 10.3390/medsci14020169 (PMC13108118; doi:10.3390/medsci14020169)
Supplement: Supplementary file 1 [file medsci-14-00169-s001.zip]

Archive with 1 entries (1 files):
- medsci-4207638-supplementary.pdf
